# Supplementary material for: Type VI-secretion system-mediated competition and virulence in clinical and environmental Stenotrophomonas maltophilia
Source: Microbiol Spectr. 2026 Feb 27;14(4):e03411-25. doi: 10.1128/spectrum.03411-25 (PMC13055248; doi:10.1128/spectrum.03411-25)
Supplement: File S2 — Tables S5 to S7. [file spectrum.03411-25-s0002.xlsx]

## Sheet: Public genomes
Supplementary Table 5: Public genomes used to construct the phylogenetic tree depicted in Figure 2.
Accession	Strain	Origin	Geographic location
GCF_032086235.1	S. geniculata CTOTU50136	Environmental (New York City subway samples)	New York, USA
GCF_025461495.1	S. maltophilia 35_FDSW202186546-1r-8	Clinical (human host)	Beijing, China
GCF_001071655.1	S. maltophilia 179_SMAL	Clinical (human host)	Washington, USA
GCF_025461695.1	S. maltophilia 23_FDSW202186530-1r-8	Clinical (human host)	Beijing, China
GCF_032028025.1	S. maltophilia CASM6	Clinical (human host)	? (submitted by Lebanese American University, Lebanon)
GCF_034491205.1	S. maltophilia CCV119	Clinical (human host)	Atlanta, USA
GCF_000344215.1	S. maltophilia EPM1	No information	Portugal
GCF_023277525.1	S. maltophilia FZD2	Environmental (activated sludge)	Poznan, Poland
GCF_022630745.1	S. maltophilia JL-F-51	Environmental (dairy cows)	Jilin, China
GCF_000072485.1	S. maltophilia K279a	Clinical (bloodstream infection)	Bristol, United Kingdom
GCF_029457435.1	S. maltophilia LH-B2	Environmental (petroleum contaminated soil)	China
GCF_900186865.1	S. maltophilia NCTC10257	Clinical (human host)	? (submitted by Wellcome Trust Sanger Institute, UK)
GCF_012647025.1	S. maltophilia NEB515	No information	No information
GCF_022631135.1	S. maltophilia NMG-F-51	Environmental (dairy cows)	Inner Mongolia, China
GCF_013463855.1	S. maltophilia OU110	Clinical (human host)	Antwerp, Belgium
GCF_024126675.1	S. maltophilia S297-4	Environmental (Gallus gallus)	Moravia, Czech Republic
GCF_025642255.1	S. maltophilia SG.Y2	Environmental (rhizosphere)	Hong Kong
GCF_003205835.1	S. maltophilia SJTL3	Environmental (wastewater)	Shanghai, China
GCF_001676315.1	S. maltophilia Sm41DVV	Environmental (horse manure)	Feucherolles, France
GCF_015998775.1	S. maltophilia STEN00036	Clinical	Pittsburgh, USA
GCF_015998545.1	S. maltophilia STEN00051	Clinical	Pittsburgh, USA
GCF_015998335.1	S. maltophilia STEN00061	Clinical	Pittsburgh, USA
GCF_015997795.1	S. maltophilia STEN00097	Clinical	Pittsburgh, USA
GCF_014947095.1	Stenotrophomonas sp. B2	Environmental (soil)	Taihang mountain, China
GCF_001806305.1	Stenotrophomonas sp. LM091	Environmental (citrus phyllosphere)	La Reunion Island, Pacific Ocean
GCF_001562215.1	Stenotrophomonas sp. KCTC 12332 YM1	Environmental (soil)	South Korea
GCF_009659995.1	Stenotrophomonas sp. MH181796	Environmental (Dongsha River)	Beijing, China
GCF_913778665.1	Uncultured Stenotrophomonas sp. S1C1391_SP200	Environmental (phyllosphere metagenome of rice)	? (submitted by Graz University of Technology, Austria

## Sheet: ANI comparisons
Supplementary Table 6: ANI values of the seven sequenced isolates from this study (S3, S10, S25, S370, S377, S489, S495) compared to publicly available Stenotrophomonas genomes. Only genomes sharing at least 95% ANI with each of the 7 sequenced genomes are described. This analysis was used to support monophyletic grouping based on Gröschel et al 2020.
Query	ANI	3	4	Strain	Accession	Monophyletic Group
S25	98.7558	1491	1624	S. maltophilia FZD2	GCF_023277525.1	Sm15
S25	98.4714	1423	1624	S. maltophilia OU110	GCF_013463855.1	Sm15
S25	98.4367	1426	1624	S. maltophilia CASM6	GCF_032028025.1	Sm15
S25	98.3944	1453	1624	S. maltophilia SJTL3	GCF_003205835.1	Sm15
S25	98.1807	1474	1624	Stenotrophomonas sp. MH181796	GCF_009659995.1	Sm15
S10	98.9834	1261	1342	S. maltophilia CCV119	GCF_034491205.1	Sgn4
S10	98.9671	1266	1342	S. maltophilia Sm41DVV	GCF_001676315.1	Sgn4
S10	98.9599	1254	1342	S. maltophilia 23_FDSW202186530-1r-8	GCF_025461695.1	Sgn4
S10	98.9475	1280	1342	S. maltophilia SG.Y2	GCF_025642255.1	Sgn4
S10	98.9439	1264	1342	S. maltophilia S297-4	GCF_024126675.1	Sgn4
S370	98.5272	1348	1438	S. maltophilia NEB515	GCF_012647025.1	Sm6
S370	98.4898	1342	1438	S. maltophilia STEN00097	GCF_015997795.1	Sm6
S370	98.4821	1360	1438	S. maltophilia EPM1	GCF_000344215.1	Sm6
S370	98.4786	1359	1438	S. maltophilia STEN00061	GCF_015998335.1	Sm6
S370	98.4779	1356	1438	S. maltophilia STEN00051	GCF_015998545.1	Sm6
S370	98.293	1348	1438	S. maltophilia K279a	GCF_000072485.1	Sm6
S370	98.1337	1349	1438	S. maltophilia NCTC10257	GCF_900186865.1	Sm6
S377	96.0094	1262	1389	Uncultured Stenotrophomonas sp. S1C1391_SP200	GCF_913778665.1	ungrouped
S3	99.0581	1296	1343	S. maltophilia LH-B2	GCF_029457435.1	Sgn4
S3	99.0186	1268	1343	S. maltophilia STEN00036	GCF_015998775.1	Sgn4
S3	99.0171	1272	1343	S. maltophilia CCV119	GCF_034491205.1	Sgn4
S3	98.9868	1265	1343	S. maltophilia S297-4	GCF_024126675.1	Sgn4
S3	98.9821	1283	1343	S. maltophilia 23_FDSW202186530-1r-8	GCF_025461695.1	Sgn4
S489	99.0084	1262	1346	S. maltophilia 23_FDSW202186530-1r-8	GCF_025461695.1	Sgn4
S489	99.0001	1292	1346	Stenotrophomonas sp. B2	GCF_014947095.1	Sgn4
S489	98.9842	1301	1346	S. maltophilia SG.Y2	GCF_025642255.1	Sgn4
S489	98.9613	1282	1346	S. maltophilia LH-B2	GCF_029457435.1	Sgn4
S489	98.9319	1279	1346	S. maltophilia STEN00036	GCF_015998775.1	Sgn4
S495	98.9416	1381	1447	S. maltophilia 179_SMAL	GCF_001071655.1	Sm10
S495	98.816	1387	1447	S. maltophilia 35_FDSW202186546-1r-8	GCF_025461495.1	Sm10
S495	98.774	1391	1447	S. geniculata CTOTU50136	GCF_032086235.1	Sm10
S495	98.7102	1391	1447	S. maltophilia NMG-F-51	GCF_022631135.1	Sm10
S495	98.7102	1391	1447	S. maltophilia JL-F-51	GCF_022630745.1	Sm10

## Sheet: Statistics_virulence_Galleria
Supplementary Table 7: Survival curve statistics of virulence experiments performed using Galleria larvae.
	χ²	df	P value	P value summary	HR (Mantel-Haenszel)	95% CI (Mantel-Haenszel)
K279a vs PBS	11.66	1	0.0006	***	22.54	3.771 to 134.7
S25 vs PBS	0.000	1	>0.999	ns	Undefined	Undefined
S3 vs PBS	4375	1	0.0365	*	6769	1.128 to 40.62
S10 vs PBS	2464	1	0.1165	ns	5694	0.648 to 49.95
S489 vs PBS	7358	1	0.0067	**	9351	1.859 to 47.03
S370 vs PBS	14.42	1	0.0001	***	30.60	5.234 to 178.9
S377 vs PBS	0.000	1	>0.999	ns	Undefined	Undefined
S495 vs PBS	7358	1	0.0067	**	9351	1.859 to 47.03
S3ΔtsS vs PBS	0.000	1	>0.999	ns	Undefined	Undefined
S10ΔtsS vs PBS	1055	1	0.3043	ns	4610	0.2497 to 85.13
S495 37ºC vs PBS	14.00	1	0.0002	***	66.69	7.388 to 601.9
S495 28ºC vs PBS	12.38	1	0.0004	***	32.73	4.687 to 228.6
S489 37ºC vs PBS	12.11	1	0.0005	***	14.06	3.172 to 62.31
S489 28ºC vs PBS	4341	1	0.0372	*	6814	1.120 to 41.45
S370 37ºC vs PBS	14.00	1	0.0002	***	66.69	7.388 to 601.9
S370 28ºC vs PBS	14.75	1	0.0001	***	46.93	6.584 to 334.5
S377 37ºC vs PBS	0.000	1	>0.999	ns	Undefined	Undefined
S377 28ºC vs PBS	5491	1	0.0191	*	7006	1.375 to 35.70
S3 vs S3ΔtssM	8343	1	0.0039	**	0.079	0.014 to 0.442
S10 vs S10ΔtssM	1017	1	0.3131	ns	0.416	0.076 to 2.283
S495 37º vs 28ºC	15.55	1	<0.0001	****	0.31	0.005 to 0.176
S489 37º vs 28ºC	5033	1	0.0249	*	0.231	0.064 to 0.831
S370 37º vs 28ºC	1000	1	0.3173	ns	0.1353	0.002 to 6.821
S377 37º vs 28ºC	10.39	1	0.0013	**	13.43	2.768 to 65.19
